# Supplementary material for: Postprandial Metabolite and Antioxidant Kinetics Following Intake of a Carob Beverage in Healthy Males
Source: Nutrients. 2026 Jul 5;18(13):2190. doi: 10.3390/nu18132190 (PMC13364267; doi:10.3390/nu18132190)
Supplement: Supplementary file 1 [file nutrients-18-02190-s001.zip]

Archive with 1 entries (1 files):
- nutrients-4368712-supplementary.pdf
